# Supplementary material for: Altered Expression of Genes Associated with Major Neurotransmitter Systems in the Reward-Related Brain Regions of Mice with Positive Fighting Experience
Source: Int J Mol Sci. 2022 Nov 7;23(21):13644. doi: 10.3390/ijms232113644 (PMC9655062; doi:10.3390/ijms232113644)
Supplement: Supplementary file 1 [file ijms-23-13644-s001.zip]

Archive with 1 entries (1 files):
- ijms-1954858-supplementary.xlsx
