# Supplementary material for: Altered Expression of Genes Associated with Major Neurotransmitter Systems in the Reward-Related Brain Regions of Mice with Positive Fighting Experience
Source: Int J Mol Sci. 2022 Nov 7;23(21):13644. doi: 10.3390/ijms232113644 (PMC9655062; doi:10.3390/ijms232113644)
Supplement: Supplementary file 1 [file ijms-23-13644-s001.zip › ijms-1954858-supplementary.xlsx]

## Sheet: Supplementary Table S1
Supplementary Table S1. Expression level (FPKM) of the DEGs in the VTA, STR, Nacc, PFC and MRN.
VTA
Gene symbol	Controls FPKM	Winners FPKM	log2 (fold change)	p value	q value	Winners vs Controls	Gene description
Adra2c	5.70599	3.53338	-0.691428	0.0003	0.092175	▼▼▼	adrenergic receptor, alpha 2c
Ddc	14.5515	20.9028	0.522528	0.0028	0.419659	ΔΔ	dopa decarboxylase
Gabra1	46.0764	58.8253	0.352408	0.0345	0.998777	Δ	gamma-aminobutyric acid (GABA) A receptor, subunit alpha 1
Gabrg2	25.5845	32.6951	0.353805	0.0252	0.934871	Δ	gamma-aminobutyric acid (GABA) A receptor, subunit gamma 2
Grid2ip	3.06976	2.03141	-0.595643	0.01255	0.798408	▼	glutamate receptor, ionotropic, delta 2 (Grid2) interacting protein 1
Grm4	17.5915	13.9964	-0.329816	0.03925	0.998777	▼	glutamate receptor, metabotropic 4
Oprk1	1.9854	2.86086	0.527017	0.0102	0.746814	Δ	opioid receptor, kappa 1
Pomc	3.18774	1.70524	-0.902555	0.00165	0.311977	▼▼	pro-opiomelanocortin-alpha
Slc17a7	10.739	20.5899	0.939078	5e-05	0.0204833	ΔΔΔΔ*	solute carrier family 17 (sodium-dependent inorganic phosphate cotransporter), member 7
Slc17a8	0.914992	1.47206	0.686002	0.0048	0.550592	ΔΔ	solute carrier family 17 (sodium-dependent inorganic phosphate cotransporter), member 8
Slc6a2	7.65181	10.4583	0.450769	0.0069	0.657042	ΔΔ	solute carrier family 6 (neurotransmitter transporter, noradrenalin), member 2
Sncb	465.105	368.313	-0.336624	0.04505	0.998777	▼	synuclein, beta
Sncg	188.606	148.073	-0.34906	0.03	0.976171	▼	synuclein, gamma
Upregulation - Δ - p < 0.05; ΔΔ - p < 0.01; ΔΔΔ - p < 0.001; ΔΔΔΔ - p < 0.0001; * q < 0.05
Downregulation -▼- p < 0.05; ▼▼ - p < 0.01; ▼▼▼- p < 0.001
STR
Gene symbol	Controls FPKM	Winners FPKM	log2 (fold change)	p value	q value	Winners vs Controls	Gene description
Gabra2	35.5806	26.5948	-0.419944	0.02415	0.935912	▼	gamma-aminobutyric acid (GABA) A receptor, subunit alpha 2
Gabra3	6.72373	5.14287	-0.386688	0.0285	0.948977	▼	gamma-aminobutyric acid (GABA) A receptor, subunit alpha 3
Gabrb2	18.231	14.53	-0.327365	0.0415	0.948977	▼	gamma-aminobutyric acid (GABA) A receptor, subunit beta 2
Gabrg2	16.6454	12.0854	-0.461858	0.0045	0.748841	▼▼	gamma-aminobutyric acid (GABA) A receptor, subunit gamma 2
Gabrg3	6.6752	4.92437	-0.438871	0.04945	0.948977	▼	gamma-aminobutyric acid (GABA) A receptor, subunit gamma 3
Opcml	16.0297	12.667	-0.33968	0.03385	0.948977	▼	opioid binding protein/cell adhesion molecule-like
Oprk1	9.45414	7.4632	-0.341153	0.04155	0.948977	▼	opioid receptor, kappa 1
Slc17a7	9.39995	12.3658	0.395625	0.0472	0.948977	Δ	solute carrier family 17 (sodium-dependent inorganic phosphate cotransporter), member 7
Upregulation - Δ - p < 0.05
Downregulation -▼- p < 0.05; ▼▼ - p < 0.01
NAcc
Gene symbol	Controls FPKM, means	Winners FPKM, means	log2 (fold change)	p value	q value	Winners vs Controls	Gene description
Drd2	54.2126	66.3272	0.290973	0.01525	0.483828	Δ	dopamine receptor D2
Gabrq	4.0452	5.21354	0.366052	0.0199	0.588094	Δ	gamma-aminobutyric acid (GABA) A receptor, subunit theta
Grin3a	8.32673	7.05283	-0.239548	0.045	0.939554	▼	glutamate receptor ionotropic, NMDA3A
Pdyn	66.1044	79.6617	0.269142	0.0215	0.623364	Δ	prodynorphin
Pomc	3.02561	1.90023	-0.671048	0.02685	0.686216	▼	pro-opiomelanocortin-alpha
Slc17a7	69.6516	98.467	0.499484	0.00725	0.286697	ΔΔ	solute carrier family 17 (sodium-dependent inorganic phosphate cotransporter), member 7
Slc6a13	14.5009	2.46092	-2.55887	5e-05	0.00431281	▼▼▼▼*	solute carrier family 6 (neurotransmitter transporter, GABA), member 13
Th	4.42301	5.92035	0.420655	0.03475	0.808743	Δ	tyrosine hydroxylase
Upregulation - Δ - p < 0.05; ΔΔ - p < 0.01
Downregulation -▼- p < 0.05; ▼▼ - p < 0.01; ▼▼▼- p < 0.001; ▼▼▼▼- p < 0.0001; * q < 0.05
PFC
Gene symbol	Controls FPKM	Winners FPKM	log2 (fold change)	p value	q value	Winners vs Controls	Gene description
Gad1	81.9369	72.264	-0.181235	0.04425	0.999177	▼	glutamate decarboxylase 1
Grid2ip	1.06021	1.36476	0.364295	0.04105	0.999177	Δ	glutamate receptor, ionotropic, delta 2 (Grid2) interacting protein 1
Oprd1	3.63883	4.37203	0.264826	0.0275	0.999177	Δ	opioid receptor, delta 1
Penk	22.4083	29.6637	0.404667	0.0002	0.106336	ΔΔΔ	preproenkephalin
Slc17a8	0.976998	0.736452	-0.407763	0.03245	0.999177	▼	solute carrier family 17 (sodium-dependent inorganic phosphate cotransporter), member 8
Upregulation - Δ - p < 0.05; ΔΔΔ - p < 0.001
Downregulation -▼- p < 0.05
MRN
Gene symbol	Controls FPKM	Winners FPKM	log2 (fold change)	p value	q value	Winners vs Controls	Gene description
Dbh	6.0373	3.1075	-0.958151	5e-05	0.00463789	▼▼▼▼*	dopamine beta hydroxylase
Ddc	22.3896	13.2897	-0.752515	5e-05	0.00463789	▼▼▼▼*	dopa decarboxylase
Drd2	7.48793	5.66948	-0.401351	0.03035	0.307761	▼	dopamine receptor D2
Gabra1	26.7257	37.5297	0.489806	5e-05	0.00463789	ΔΔΔΔ*	gamma-aminobutyric acid (GABA) A receptor, subunit alpha 1
Gabra3	15.1017	18.2696	0.274735	0.02425	0.279883	Δ	gamma-aminobutyric acid (GABA) A receptor, subunit alpha 3
Gabra4	3.73647	2.33099	-0.68073	5e-05	0.00463789	▼▼▼▼*	gamma-aminobutyric acid (GABA) A receptor, subunit alpha 4
Gabrb2	13.7109	19.1797	0.484258	5e-05	0.00463789	ΔΔΔΔ*	gamma-aminobutyric acid (GABA) A receptor, subunit beta 2
Gabrg1	7.86905	5.97182	-0.398017	0.04285	0.356894	▼	gamma-aminobutyric acid (GABA) A receptor, subunit gamma 1
Gad1	40.4773	48.2104	0.252232	0.0318	0.313447	Δ	glutamate decarboxylase 1
Gad2	26.3898	34.6451	0.39267	0.00105	0.0497452	ΔΔ*	glutamic acid decarboxylase 2
Grik4	14.3803	11.4516	-0.328546	0.01125	0.196696	▼	glutamate receptor, ionotropic, kainate 4
Grin3a	9.5509	7.80918	-0.290465	0.03485	0.327222	▼	glutamate receptor ionotropic, NMDA3A
Grm2	3.75925	2.68552	-0.485242	0.00285	0.089854	▼▼	glutamate receptor, metabotropic 2
Oprd1	3.16556	4.73579	0.581142	0.00995	0.181343	ΔΔ	opioid receptor, delta 1
Slc17a7	19.5229	24.9525	0.354018	0.00405	0.109307	ΔΔ	solute carrier family 17 (sodium-dependent inorganic phosphate cotransporter), member 7
Slc18a2	11.9789	6.79116	-0.818765	0.0398	0.346388	▼	solute carrier family 18 (vesicular monoamine), member 2
Sncg	239.361	203.306	-0.235531	0.0458	0.367233	▼	synuclein, gamma
Th	4.39335	2.84647	-0.626147	0.00065	0.0351399	▼▼▼*	tyrosine hydroxylase
Upregulation - Δ - p < 0.05; ΔΔ - p < 0.01; ΔΔΔΔ - p < 0.0001; * q < 0.05
Downregulation -▼- p < 0.05; ▼▼ - p < 0.01; ▼▼▼- p < 0.001; ▼▼▼▼- p < 0.0001; * q < 0.05

## Sheet: Supplementary Table S2
Supplementary Table S2. AHС based on expression profiles of the DEGs in the VTA, STR, MRN, NAcc and PFC
Red – upregulation
Blue – downregulation
VTA					NAcc					STR
Class	1	2	3		Class	1	2	3		Class	1	2	3
Objects	6	8	1		Objects	3	3	2		Objects	5	2	1
Sum of weights	6	8	1		Sum of weights	3	3	2		Sum of weights	5	2	1
Within-class variance	177826	1999.38	0		Within-class variance	11083.8	25.4541	222.451		Within-class variance	523.007	24.0164	0
Minimum distance to centroid	179.814	8.34833	0		Minimum distance to centroid	61.7686	2.58225	10.5464		Minimum distance to centroid	2.42428	3.46529	0
Average distance to centroid	321.905	33.9302	0		Average distance to centroid	81.6004	3.96831	10.5464		Average distance to centroid	15.2966	3.46529	0
Maximum distance to centroid	790.692	93.1053	0		Maximum distance to centroid	119.816	5.28738	10.5464		Maximum distance to centroid	36.5113	3.46529	0
	Adra2c	Ddc	Slc17a7			Drd2	Gabrq	Pomc			Gabra2	Gabrg3	Slc17a7
	Grid2ip	Gabra1				Pdyn	Grin3a	Slc6a13			Gabra3	Oprk1
	Grm4	Gabrg2				Slc17a7	Th				Gabrb2
	Pomc	Oprk1									Gabrg2
	Sncb	Slc17a8									Opcml
	Sncg	Slc6a2
PFC					MRN
Class	1	2	3		Class	1	2	3
Objects	2	2	1		Objects	2	9	7
Sum of weights	2	2	1		Sum of weights	2	9	7
Within-class variance	1.34826	1910.34	0		Within-class variance	14.8164	32333.2	1143.82
Minimum distance to centroid	0.821054	30.9059	0		Minimum distance to centroid	2.7218	36.7614	9.56679
Average distance to centroid	0.821054	30.9059	0		Average distance to centroid	2.7218	106.579	27.3256
Maximum distance to centroid	0.821054	30.9059	0		Maximum distance to centroid	2.7218	478.215	51.609
	Gad1	Grid2ip	Oprd1			Dbh	Ddc	Gabra1
	Slc17a8	Penk				Th	Drd2	Gabra3
							Gabra4	Gabrb2
							Gabrg1	Gad1
							Grik4	Gad2
							Grin3a	Oprd1
							Grm2	Slc17a7
							Slc18a2
							Sncg

## Sheet: Supplementary Table S3
Supplementary Table S3. Correlation coefficients between the DEGs in the VTA, STR, MRN, NAcc, and PFC
VTA
Correlation matrix (Pearson):															VTA	number of correlations
Variables	Adra2c	Ddc	Gabra1	Gabrg2	Grid2ip	Grm4	Oprk1	Pomc	Slc17a7	Slc17a8	Slc6a2	Sncb	Sncg		gene	total	negative	positive
Adra2c	1	-0.505053	-0.751069	-0.821722	0.782172	0.806559	-0.742939	0.759166	-0.213399	-0.374269	-0.310977	0.730246	0.737145		Slc17a7	0	0	0
Ddc	-0.505053	1	0.837778	0.835025	-0.652908	-0.495053	0.933383	-0.326856	0.0137482	0.944144	0.824821	-0.503364	-0.817692		Adra2c	1	1	0
Gabra1	-0.751069	0.837778	1	0.947908	-0.885298	-0.729811	0.954535	-0.472309	0.0627748	0.66004	0.640428	-0.624873	-0.947352		Pomc	2	0	2
Gabrg2	-0.821722	0.835025	0.947908	1	-0.945349	-0.87305	0.956617	-0.696537	0.0380507	0.698202	0.666195	-0.825262	-0.981029		Slc6a2	2	0	2
Grid2ip	0.782172	-0.652908	-0.885298	-0.945349	1	0.950616	-0.846816	0.777187	-0.106633	-0.513229	-0.600764	0.885515	0.968635		Slc17a8	3	0	3
Grm4	0.806559	-0.495053	-0.729811	-0.87305	0.950616	1	-0.711244	0.910801	-0.0475853	-0.377995	-0.447506	0.970007	0.869533		Grm4	5	1	4
Oprk1	-0.742939	0.933383	0.954535	0.956617	-0.846816	-0.711244	1	-0.541397	0.162246	0.83716	0.78922	-0.671027	-0.942039		Sncb	5	1	4
Pomc	0.759166	-0.326856	-0.472309	-0.696537	0.777187	0.910801	-0.541397	1	-0.248016	-0.327443	-0.406274	0.952722	0.672193		Gabra1	5	2	3
Slc17a7	-0.213399	0.0137482	0.0627748	0.0380507	-0.106633	-0.0475853	0.162246	-0.248016	1	0.198583	0.42827	-0.0581467	-0.0876182		Grid2ip	6	3	3
Slc17a8	-0.374269	0.944144	0.66004	0.698202	-0.513229	-0.377995	0.83716	-0.327443	0.198583	1	0.912771	-0.451885	-0.690463		Ddc	6	1	5
Slc6a2	-0.310977	0.824821	0.640428	0.666195	-0.600764	-0.447506	0.78922	-0.406274	0.42827	0.912771	1	-0.508658	-0.728079		Oprk1	6	2	4
Sncb	0.730246	-0.503364	-0.624873	-0.825262	0.885515	0.970007	-0.671027	0.952722	-0.0581467	-0.451885	-0.508658	1	0.817586		Sncg	7	4	3
Sncg	0.737145	-0.817692	-0.947352	-0.981029	0.968635	0.869533	-0.942039	0.672193	-0.0876182	-0.690463	-0.728079	0.817586	1		Gabrg2	8	5	3
Values in bold are different from 0 with a significance level alpha=0,05
NAcc
Correlation matrix (Pearson):										NAcc	number of correlations
Variables	Drd2	Gabrq	Grin3a	Pdyn	Pomc	Slc17a7	Slc6a13	Th		gene	total	negative	positive
Drd2	1	-0.694365	-0.975764	0.850388	-0.221936	0.816853	-0.475749	-0.434077		Pomc	0	0	0
Gabrq	-0.694365	1	0.688794	-0.657795	-0.0109719	-0.83364	-0.202157	0.876494		Slc6a13	0	0	0
Grin3a	-0.975764	0.688794	1	-0.910592	0.258401	-0.782468	0.539832	0.367082		Th	1	0	1
Pdyn	0.850388	-0.657795	-0.910592	1	-0.487503	0.736768	-0.543501	-0.259299		Gabrq	2	1	1
Pomc	-0.221936	-0.0109719	0.258401	-0.487503	1	0.117409	0.596249	-0.402598		Grin3a	2	2	0
Slc17a7	0.816853	-0.83364	-0.782468	0.736768	0.117409	1	-0.015776	-0.73939		Pdyn	2	1	1
Slc6a13	-0.475749	-0.202157	0.539832	-0.543501	0.596249	-0.015776	1	-0.580707		Slc17a7	2	1	1
Th	-0.434077	0.876494	0.367082	-0.259299	-0.402598	-0.73939	-0.580707	1		Drd2	3	1	2
Values in bold are different from 0 with a significance level alpha=0,05
STR
Correlation matrix (Pearson):										STR	number of correlations
Variables	Gabra2	Gabra3	Gabrb2	Gabrg2	Gabrg3	Opcml	Oprk1	Slc17a7		gene	total	negative	positive
Gabra2	1	0.90289	0.922284	0.960803	0.830683	0.972195	0.79675	0.497219		Slc17a7	0	0	0
Gabra3	0.90289	1	0.97797	0.978854	0.631281	0.938028	0.592973	0.790823		Oprk1	1	0	1
Gabrb2	0.922284	0.97797	1	0.991511	0.693468	0.974031	0.72554	0.782194		Gabrg3	3	0	3
Gabrg2	0.960803	0.978854	0.991511	1	0.72906	0.983138	0.737311	0.707339		Gabra3	4	0	4
Gabrg3	0.830683	0.631281	0.693468	0.72906	1	0.825516	0.84309	0.237824		Gabrb2	4	0	4
Opcml	0.972195	0.938028	0.974031	0.983138	0.825516	1	0.808302	0.653423		Gabrg2	4	0	4
Oprk1	0.79675	0.592973	0.72554	0.737311	0.84309	0.808302	1	0.269108		Gabra2	5	0	5
Slc17a7	0.497219	0.790823	0.782194	0.707339	0.237824	0.653423	0.269108	1		Opcml	5	0	5
Values in bold are different from 0 with a significance level alpha=0,05
PFC
Correlation matrix (Pearson):							PFC	number of correlations
Variables	Gad1	Grid2ip	Oprd1	Penk	Slc17a8		gene	total	negative	positive
Gad1	1	-0.480399	0.197472	-0.0702806	0.585432		Gad1	0	0	0
Grid2ip	-0.480399	1	0.0271855	0.87299	-0.933745		Oprd1	0	0	0
Oprd1	0.197472	0.0271855	1	0.146678	-0.0811273		Penk	1	0	1
Penk	-0.0702806	0.87299	0.146678	1	-0.669783		Slc17a8	1	1	0
Slc17a8	0.585432	-0.933745	-0.0811273	-0.669783	1		Grid2ip	2	1	1
Values in bold are different from 0 with a significance level alpha=0,05
MRN
Correlation matrix (Pearson):																				MRN	number of correlations
Variables	Dbh	Ddc	Drd2	Gabra1	Gabra3	Gabra4	Gabrb2	Gabrg1	Gad1	Gad2	Grik4	Grin3a	Grm2	Oprd1	Slc17a7	Slc18a2	Sncg	Th		gene	total	negative	positive
Dbh	1	-0.420712	0.0691019	0.296389	0.0241154	-0.284675	0.0507089	-0.477322	-0.283241	-0.472764	-0.0989725	-0.472768	-0.316174	-0.130717	-0.426434	-0.428516	-0.393355	0.983081		Slc17a7	0	0	0
Ddc	-0.420712	1	0.825387	-0.766924	-0.843625	0.95923	-0.661292	0.644909	-0.447124	-0.500298	0.861861	0.925979	0.934191	-0.497476	0.0742762	0.817087	0.755853	-0.325872		Dbh	1	0	1
Drd2	0.0691019	0.825387	1	-0.463177	-0.909684	0.887325	-0.445902	0.487921	-0.749839	-0.738959	0.819111	0.762043	0.895943	-0.624428	0.0145346	0.699407	0.385013	0.195054		Th	1	0	1
Gabra1	0.296389	-0.766924	-0.463177	1	0.657172	-0.73733	0.957725	-0.484014	0.247056	0.561895	-0.827581	-0.738986	-0.580772	0.566324	0.457764	-0.55226	-0.958531	0.318635		Gabrb2	2	1	1
Gabra3	0.0241154	-0.843625	-0.909684	0.657172	1	0	0.646385	-0.386026	0.842656	0.829632	-0.962776	-0.799675	-0.799027	0.773314	0.233911	-0.576156	-0.603131	-0.0493097		Gad1	2	0	2
Gabra4	-0.284675	0.95923	0.887325	-0.73733	-0.879874	1	-0.628734	0.749363	-0.56273	-0.620409	0.897051	0.966062	0.969902	-0.675422	-0.067255	0.887008	0.648087	-0.196303		Oprd1	2	1	1
Gabrb2	0.0507089	-0.661292	-0.445902	0.957725	0.646385	-0.628734	1	-0.262912	0.287031	0.67234	-0.802902	-0.572755	-0.451163	0.53581	0.561043	-0.364394	-0.928635	0.0821613		Sncg	2	2	0
Gabrg1	-0.477322	0.644909	0.487921	-0.484014	-0.386026	0.749363	-0.262912	1	-0.108891	-0.152249	0.465732	0.83069	0.782094	-0.470224	0.0345432	0.953712	0.320796	-0.42505		Gabrg1	2	0	2
Gad1	-0.283241	-0.447124	-0.749839	0.247056	0.842656	-0.56273	0.287031	-0.108891	1	0.81872	-0.73011	-0.484306	-0.490192	0.804784	0.329464	-0.248052	-0.158718	-0.334687		Gabra1	3	2	1
Gad2	-0.472764	-0.500298	-0.738959	0.561895	0.829632	-0.620409	0.67234	-0.152249	0.81872	1	-0.826927	-0.482682	-0.486605	0.829216	0.625113	-0.292541	-0.432684	-0.487655		Gad2	4	1	3
Grik4	-0.0989725	0.861861	0.819111	-0.827581	-0.962776	0.897051	-0.802902	0.465732	-0.73011	-0.826927	1	0.846355	0.775062	-0.81392	-0.386346	0.613103	0.755859	-0.0609728		Drd2	5	1	4
Grin3a	-0.472768	0.925979	0.762043	-0.738986	-0.799675	0.966062	-0.572755	0.83069	-0.484306	-0.482682	0.846355	1	0.930125	-0.676152	-0.0643714	0.909174	0.647238	-0.405583		Grm2	5	0	5
Grm2	-0.316174	0.934191	0.895943	-0.580772	-0.799027	0.969902	-0.451163	0.782094	-0.490192	-0.486605	0.775062	0.930125	1	-0.539157	0.149433	0.928477	0.501902	-0.19566		Slc18a2	5	0	5
Oprd1	-0.130717	-0.497476	-0.624428	0.566324	0.773314	-0.675422	0.53581	-0.470224	0.804784	0.829216	-0.81392	-0.676152	-0.539157	1	0.658698	-0.482703	-0.374415	-0.116535		Gabra3	6	4	2
Slc17a7	-0.426434	0.0742762	0.0145346	0.457764	0.233911	-0.067255	0.561043	0.0345432	0.329464	0.625113	-0.386346	-0.0643714	0.149433	0.658698	1	0.123354	-0.301835	-0.294959		Grin3a	6	0	6
Slc18a2	-0.428516	0.817087	0.699407	-0.55226	-0.576156	0.887008	-0.364394	0.953712	-0.248052	-0.292541	0.613103	0.909174	0.928477	-0.482703	0.123354	1	0.425126	-0.337291		Ddc	7	1	6
Sncg	-0.393355	0.755853	0.385013	-0.958531	-0.603131	0.648087	-0.928635	0.320796	-0.158718	-0.432684	0.755859	0.647238	0.501902	-0.374415	-0.301835	0.425126	1	-0.407804		Gabra4	7	1	6
Th	0.983081	-0.325872	0.195054	0.318635	-0.0493097	-0.196303	0.0821613	-0.42505	-0.334687	-0.487655	-0.0609728	-0.405583	-0.19566	-0.116535	-0.294959	-0.337291	-0.407804	1		Grik4	8	4	4
Values in bold are different from 0 with a significance level alpha=0,05
